# Supplementary material for: Comprehensive Linear Epitope Prediction System for Host Specificity in Nodaviridae
Source: Viruses. 2022 Jun 22;14(7):1357. doi: 10.3390/v14071357 (PMC9319239; doi:10.3390/v14071357)
Supplement: Supplementary file 1 [file viruses-14-01357-s001.zip]

Archive with 1 entries (1 files):
- viruses-1686420-supplementary.pdf
